# Supplementary material for: Analyses of POL30 (PCNA) reveal positional effects in transient repression or bi-modal active/silent state at the sub-telomeres of S. cerevisiae
Source: Epigenetics Chromatin. 2023 Oct 19;16:40. doi: 10.1186/s13072-023-00513-7 (PMC10585736; doi:10.1186/s13072-023-00513-7)
Supplement: Supplementary file 2 — Additional file 2: Table S1. List of strains used in this study. Table S2. List of primers used in this study. Table S3. List of plasmids used in this study. [file 13072_2023_513_MOESM2_ESM.xlsx]

## Sheet: Table S1-List of strains
Strain	MAT	Genotype	Source
POL30-0	a	can1-100, his3-11, leu2-3,112, trp1-1, ura3-1, lys2	(Brothers & Rine, 2019)
pol30-6	a	can1-100, his3-11,15, leu2-3,112, lys2, ura3-1, pol30-6	(Brothers & Rine, 2019)
pol30-8	a	can1-100, his3-11,15, leu2-3,112, lys2, ura3-1, pol30-8	(Brothers & Rine, 2019)
pol30-79	a	can1-100, his3-11,15, leu2-3,112, lys2, ura3-1, pol30-79	(Brothers & Rine, 2019)
POL30-0 adh4-URA3 VIIL-tel	a	can1-100, his3-11, leu2-3,112, trp1-1, ura3-1, lys2 adh4-URA3 VIIL-tel	This study
pol30-6 adh4-URA3 VIIL-tel	a	can1-100, his3-11,15, leu2-3,112, lys2, ura3-1, pol30-6 adh4-URA3 VIIL-tel	This study
pol30-8 adh4-URA3 VIIL-tel	a	can1-100, his3-11,15, leu2-3,112, lys2, ura3-1, pol30-8 adh4-URA3 VIIL-tel	This study
pol30-79 adh4-URA3 VIIL-tel	a	can1-100, his3-11,15, leu2-3,112, lys2, ura3-1, pol30-79 adh4-URA3 VIIL-tel	This study
POL30-0 adh4-URA3-HTB1àyEGFP VIIL-tel	a	can1-100, his3-11, leu2-3,112, trp1-1, ura3-1, lys2 adh4-URA3-HTB1àyEGFP VIIL-tel	This study
pol30-6 adh4-URA3-HTB1àyEGFP VIIL-tel	a	can1-100, his3-11,15, leu2-3,112, lys2, ura3-1, pol30-6 adh4-URA3-HTB1àyEGFP VIIL-tel	This study
pol30-8 adh4-URA3-HTB1àyEGFP VIIL-tel	a	can1-100, his3-11,15, leu2-3,112, lys2, ura3-1, pol30-8 adh4-URA3-HTB1àyEGFP VIIL-tel	This study
pol30-79 adh4-URA3-HTB1àyEGFP VIIL-tel	a	can1-100, his3-11,15, leu2-3,112, lys2, ura3-1, pol30-79- adh4-URA3-HTB1àyEGFP VIIL-tel	This study
POL30-0 adh4-URA3-yEGFPßHTB1 VIIL-tel	a	can1-100, his3-11, leu2-3,112, trp1-1, ura3-1, lys2 adh4-URA3-yEGFPß VIIL-tel	This study
pol30-6 adh4-URA3-yEGFPß HTB1VIIL-tel	a	can1-100, his3-11,15, leu2-3,112, lys2, ura3-1, pol30-6 adh4-URA3-yEGFPß VIIL-tel	This study
pol30-8 adh4-URA3-yEGFPß HTB1VIIL-tel	a	can1-100, his3-11,15, leu2-3,112, lys2, ura3-1, pol30-8 adh4-URA3-yEGFPß VIIL-tel	This study
pol30-79 adh4-URA3-yEGFPß HTB1VIIL-tel	a	can1-100, his3-11,15, leu2-3,112, lys2, ura3-1, pol3079- adh4-URA3-yEGFPß VIIL-tel	This study
POL30-0 cac1::KanMX adh4-URA3-HTB1àyEGFP VIIL-tel	a	can1-100, his3-11, leu2-3,112, trp1-1, ura3-1, lys2 cac1::KanMX adh4-URA3-HTB1àyEGFP VIIL-tel	This study
pol30-6 cac1::KanMX adh4-URA3-HTB1àyEGFP VIIL-tel	a	can1-100, his3-11,15, leu2-3,112, lys2, ura3-1, pol30-6 cac1::KanMX adh4-URA3-HTB1àyEGFP VIIL-tel	This study
pol30-8 cac1::KanMX adh4-URA3-HTB1àyEGFP VIIL-tel	a	can1-100, his3-11,15, leu2-3,112, lys2, ura3-1, pol30-8 cac1::KanMX adh4-URA3-HTB1àyEGFP VIIL-tel	This study
pol30-79 cac1::KanMX adh4-URA3-HTB1àyEGFP VIIL-tel	a	can1-100, his3-11,15, leu2-3,112, lys2, ura3-1, pol30-79 cac1::KanMX adh4-URA3-HTB1àyEGFP VIIL-tel	This study
POL30-0 asf1::KanMX adh4-URA3-HTB1àyEGFP VIIL-tel	a	can1-100, his3-11, leu2-3,112, trp1-1, ura3-1, lys2 asf1::KanMX adh4-URA3-HTB1àyEGFP VIIL-tel	This study
pol30-6 asf1::KanMX adh4-URA3-HTB1àyEGFP VIIL-tel	a	can1-100, his3-11,15, leu2-3,112, lys2, ura3-1, pol30-6 asf1::KanMX adh4-URA3-HTB1àyEGFP VIIL-tel	This study
pol30-8 asf1::KanMX adh4-URA3-HTB1àyEGFP VIIL-tel	a	can1-100, his3-11,15, leu2-3,112, lys2, ura3-1, pol30-8 asf1::KanMX adh4-URA3-HTB1àyEGFP VIIL-tel	This study
pol30-79 asf1::KanMX adh4-URA3-HTB1àyEGFP VIIL-tel	a	can1-100, his3-11,15, leu2-3,112, lys2, ura3-1, pol30-79 asf1::KanMX adh4-URA3-HTB1àyEGFP VIIL-tel	This study
POL30-0 rrm3::KanMX adh4-URA3-HTB1àyEGFP VIIL-tel	a	can1-100, his3-11, leu2-3,112, trp1-1, ura3-1, lys2 rrm3::KanMX adh4-URA3-HTB1àyEGFP VIIL-tel	This study
pol30-6 rrm3::KanMX adh4-URA3-HTB1àyEGFP VIIL-tel	a	can1-100, his3-11,15, leu2-3,112, lys2, ura3-1, pol30-6 rrm3::KanMX adh4-URA3-HTB1àyEGFP VIIL-tel	This study
pol30-8 rrm3::KanMX adh4-URA3-HTB1àyEGFP VIIL-tel	a	can1-100, his3-11,15, leu2-3,112, lys2, ura3-1, pol30-8 rrm3::KanMX adh4-URA3-HTB1àyEGFP VIIL-tel	This study
pol30-79 rrm3::KanMX adh4-URA3-HTB1àyEGFP VIIL-tel	a	can1-100, his3-11,15, leu2-3,112, lys2, ura3-1, pol30-79 rrm3::KanMX adh4-URA3-HTB1àyEGFP VIIL-tel	This study
POL30-0 cac1::KanMX adh4-URA3-yEGFPß HTB1VIIL-tel	a	can1-100, his3-11, leu2-3,112, trp1-1, ura3-1, lys2 cac1::KanMX adh4-URA3-yEGFPß HTB1VIIL-tel	This study
pol30-6 cac1::KanMX adh4-URA3-yEGFPß HTB1VIIL-tel	a	can1-100, his3-11,15, leu2-3,112, lys2, ura3-1, pol30-6 cac1::KanMX adh4-URA3-yEGFPß HTB1VIIL-tel	This study
pol30-8 cac1::KanMX adh4-URA3-yEGFPß HTB1VIIL-tel	a	can1-100, his3-11,15, leu2-3,112, lys2, ura3-1, pol30-8 cac1::KanMX adh4-URA3-yEGFPß HTB1VIIL-tel	This study
pol30-79 cac1::KanMX adh4-URA3-yEGFPß HTB1VIIL-tel	a	can1-100, his3-11,15, leu2-3,112, lys2, ura3-1, pol30-79 cac1::KanMX adh4-URA3-yEGFPß HTB1VIIL-tel	This study
POL30-0 asf1::KanMX adh4-URA3-yEGFPß HTB1VIIL-tel	a	can1-100, his3-11, leu2-3,112, trp1-1, ura3-1, lys2 asf1::KanMX adh4-URA3-yEGFPß HTB1VIIL-tel	This study
pol30-6 asf1::KanMX adh4-URA3-yEGFPß HTB1VIIL-tel	a	can1-100, his3-11,15, leu2-3,112, lys2, ura3-1, pol30-6 asf1::KanMX adh4-URA3-yEGFPß HTB1VIIL-tel	This study
pol30-8 asf1::KanMX adh4-URA3-yEGFPß HTB1VIIL-tel	a	can1-100, his3-11,15, leu2-3,112, lys2, ura3-1, pol30-8 asf1::KanMX adh4-URA3-yEGFPß HTB1VIIL-tel	This study
pol30-79 asf1::KanMX adh4-URA3-yEGFPß HTB1VIIL-tel	a	can1-100, his3-11,15, leu2-3,112, lys2, ura3-1, pol30-79 asf1::KanMX adh4-URA3-yEGFPß HTB1VIIL-tel	This study
POL30-0 rrm3::KanMX adh4-URA3-yEGFPß HTB1VIIL-tel	a	can1-100, his3-11, leu2-3,112, trp1-1, ura3-1, lys2 rrm3::KanMX adh4-URA3-yEGFPß HTB1VIIL-tel	This study
pol30-6 rrm3::KanMX adh4-URA3-yEGFPß HTB1VIIL-tel	a	can1-100, his3-11,15, leu2-3,112, lys2, ura3-1, pol30-6 rrm3::KanMX adh4-URA3-yEGFPß HTB1VIIL-tel	This study
pol30-8 rrm3::KanMX adh4-URA3-yEGFPß HTB1VIIL-tel	a	can1-100, his3-11,15, leu2-3,112, lys2, ura3-1, pol30-8 rrm3::KanMX adh4-URA3-yEGFPß HTB1VIIL-tel	This study
pol30-79 rrm3::KanMX adh4-URA3-yEGFPß HTB1VIIL-tel	a	can1-100, his3-11,15, leu2-3,112, lys2, ura3-1, pol30-79 rrm3::KanMX adh4-URA3-yEGFPß HTB1VIIL-tel	This study
W303	a	ade2-1 his3-11,15 leu2-3, 112 trp1-1 ura3-1 can1-100	Open Biosystems

## Sheet: Table S2-List of primers
Primer	Sequence	Use
CAC1 F	ACCAAAAGGTTTGCGAACTG	Knockout fragment generation
CAC1 R	AACATGCAGTTGGCTGACAC	Knockout fragment generation
ASF1 F	GGATATTGTCTTGGTGGCGT	Knockout fragment generation
ASF1 R	ACCCGACTTTATCTTATGTCTGT	Knockout fragment generation
RRM3 F	GCCAACATTTCGCAGTCTTC	Knockout fragment generation
RRM3 R	ATAACGGGGCTAACCCGAAT	Knockout fragment generation
pol30-6 F	ACTCTTGAGGCAGCGACAGCTTGTGCAATGAT	Site directed mutagenesis
pol30-6 R	AAGCTGTCGCTGCCTCAAGAGTTCTATTGGTC	Site directed mutagenesis
pol30-8 F	ACAGGATGGGCACATGCATATTCTTGGAAGGCTTC	Site directed mutagenesis
pol30-8 R	AAGAATATGCATGTGCCCATCCTGTTACGTTAGGT	Site directed mutagenesis
pol30-79 F	AATTCTTCAGCCTTTGCGAAATCAGCATCGATATC	Site directed mutagenesis
pol30-79 R	CTGATTTCGCAAAGGCTGAAGAATTACAGTACGAC	Site directed mutagenesis

## Sheet: Table S3-List of Plasmids
Plasmid	Use	Source
pSH18-34	Two-hybrid assay	OriGene®
pEG202-GAL4DBD Empty	Two-hybrid assay	Wyse et al., 2016
pEG202-LexADBD-CAC1	Two-hybrid assay	Wyse et al., 2016
pEG202-GAL4DBD-RRM3	Two-hybrid assay	Wyse et al., 2016
pEG202-LexADBD-cac1pipΔ	Two-hybrid assay	Wyse et al., 2016
pEG202-GAL4DBD-rrm3pipΔ	Two-hybrid assay	Wyse et al., 2016
pBL240-POL30-0-Gal4AD	Two-hybrid assay	Wyse et al., 2016
pBL240-pol30-6-Gal4AD	Two-hybrid assay	This study
pBL240-pol30-8-Gal4AD	Two-hybrid assay	This study
pBL240-pol30-79-Gal4AD	Two-hybrid assay	This study
pRS313-CAC1-FLAG	Co-Immunoprecipitation	Wyse et al., 2016
pRS317-RRM3-MYC	Co-Immunoprecipitation	Wyse et al., 2016
pUCAIV-URA3	Generation of adh4-URA3 fragment	Gottschling et al.,1990
pUCAIV-GFP1	Generation of adh4-URA3-HTB1→yEGFP fragment	Shaban et al., 2023
pUCAIV-GFP5	Generation of adh4-URA3-yEGFP←HTB1 fragment	Shaban et al., 2023
